# Supplementary material for: Hyperspectral Imaging and Chemometrics for Authentication of Extra Virgin Olive Oil: A Comparative Approach with FTIR, UV-VIS, Raman, and GC-MS
Source: Foods. 2023 Jan 17;12(3):429. doi: 10.3390/foods12030429 (PMC9914562; doi:10.3390/foods12030429)
Supplement: Supplementary file 1 [file foods-12-00429-s001.zip]

Archive with 1 entries (1 files):
- foods-2119813-supplementary.pdf
